# Supplementary material for: Cross-genetic determination of maternal and neonatal immune mediators during pregnancy
Source: Genome Med. 2018 Aug 22;10:67. doi: 10.1186/s13073-018-0576-8 (PMC6106874; doi:10.1186/s13073-018-0576-8)
Supplement: Supplementary file 2 — Table S1. Statistics for 22 maternal immune mediator levels and 42 neonatal immune mediator levels after adjustment for individual-specific confounding factors. Table S2. Spearman’s correlation coefficient (φ) across ten maternal principal coordinates and ten fetal principal coordinates. Table S3. Statistics for 22 maternal immune mediator levels and 42 neonatal immune mediator levels after adjustment for individual-specific confounding factors. Table S4. Spearman’s correlation coefficient (φ) across cytokines and chemokines within mothers. Table S5. Spearman’s correlation coefficient (φ) across cytokines and chemokines within infants. Table S6. Spearman’s correlation coefficient (φ) across 15 overlapping immune molecules measured in maternal and neonatal datasets. Table S7. Significant genetic correlation across heritable covariate-adjusted neonatal immune cytokine/chemokine levels and corresponding linear correlation. Table S8. Comparison of maternal and fetal genome-wide significant associations (Table 2) and meta-analysis across populations. Table S9. Combined effects of maternal-fetal SNPs in linear regression models. (XLSX 836 kb) [file 13073_2018_576_MOESM2_ESM.xlsx]

## Sheet: S1_Table
Table S1. Statistics for 22 untransformed maternal immune mediator levels and 42 untransformed neonatal immune mediator levels
								mothers										neonates
SIM		name		alias		units		min*		0.25		median		0.75		max		min*		1st quartile		median		3rd quartile		max
Cytokines
GM-CSF		granulocyte macrophage colony-stimulating factor		-		pg/ml		0.005		0.11		0.45		2.425		642.11		0.00174		0.01089		0.03004		0.21195		2.10458
IFN-γ		interferon γ		-		pg/ml		0.05		2.163		4.85		12.91		324.21		2.432		15.866		20.035		25.768		51.635
IL-2		interleukin 2		-		pg/ml		0.005		0.11		0.38		0.8		29.37		0.299		0.977		1.2733		1.62826		3.27319
IL-4		interleukin 4		-		pg/ml		26.56		228.62		426.15		696.37		2311.44		0.1462		1.1829		1.4972		1.8632		3.4011
IL-6		interleukin 6		-		pg/ml		0.09		2.447		13.155		100.047		8045.24		0.3035		0.949		1.2569		1.58428		27.4093
IL-7		interleukin 7		-		pg/ml		0.18		3.482		5.93		10.977		130.42		-		-		-		-		-
IL-10		interleukin 10		-		pg/ml		0.01		1.48		3.51		6.982		578.51		0.3073		2.281		2.7837		3.4083		7.6252
IL-13		interleukin 13		-		pg/ml		-		-		-		-		-		0.00605		0.11655		0.144252		0.186893		0.486509
IL-16		interleukin 16		-		pg/ml		-		-		-		-		-		84.89		362.87		475.35		596.81		1351.48
IL-17		interleukin 17		-		pg/ml		0.005		0.06		0.71		2.75		46.74		-		-		-		-		-
IL-12p40		interleukin 12p40		-		pg/ml		0.005		1.13		4.43		10.67		232.23		-		-		-		-		-
IL-12p70		interleukin 12p70		-		pg/ml		0.005		0.46		1.24		2.578		413.6		0.07344		0.217171		0.256679		0.310994		0.592564
IL-1α		interleukin 1α		-		pg/ml		0.005		0.21		1.155		4.952		578.09		-		-		-		-		-
IL-1β		interleukin 1β		-		pg/ml		0.03		2.763		12.445		57.09		13258.3		0.1009		0.29287		0.37411		0.46211		0.9592
IL-1Rα		interleukin 1 receptor antagonist α		-		pg/ml		0.735		7.77		14.7		33.193		724.27		-		-		-		-		-
MIF		macrophage migration inhibitory factor		-		pg/ml		-		-		-		-		-		30616		61079.1		76477		113277		386258
TNF-α		tumor necrosis factor α		-		pg/ml		0.22		2.538		4.68		10.77		347.24		0.308		2.6763		3.2522		3.9126		8.212
sIL-2RA		soluble IL-2 receptor α		-		pg/ml		0.7		15.66		28.88		50.66		379.85		-		-		-		-		-
Chemokines
6CKINE				CCL21		pg/ml		-		-		-		-		-		23		50.91		65.19		85.53		214.474
BCA-1		B cell-attracting chemokine 1		CXCL13		pg/ml		-		-		-		-		-		0.5521		0.9511		1.15247		1.38887		3.6849
CGP-2		granulocyte chemotactic protein 2		CXCL6		pg/ml		-		-		-		-		-		2.843		6.922		8.232		9.95		31.4043
CTACK				CCL27		pg/ml		-		-		-		-		-		7.142		17.696		22.163		26.958		67.078
ENA-78		epithelial-derived neutrophil-activating peptide 78		CXCL5		pg/ml		-		-		-		-		-		0.3704		16.062		50.0223		75.6726		355.825
eotaxin-1		eotaxin-1		CCL11		pg/ml		0.12		1.74		7.64		16.05		141.73		0.5098		2.0185		2.3065		2.6477		4.831
eotaxin-2		eotaxin-2		CCL24		pg/ml		-		-		-		-		-		0.00657		0.841962		2.20998		3.10636		16.4788
eotaxin-3		eotaxin-3		CCL26		pg/ml		-		-		-		-		-		1.949		4.109		5.169		6.551		12.606
FRACTALKINE		FRACTALKINE		CX3CL1		pg/ml		-		-		-		-		-		4.944		10.984		13.105		15.564		28.861
GRO-α		GRO-α		CXCL1		pg/ml		-		-		-		-		-		16.67		34.36		41.88		53.82		171.05
GRO-β		GRO-β		CXCL2		pg/ml		-		-		-		-		-		10.49		35.4		49.86		67.76		189.4
I-309		I-309		CCL1		pg/ml		-		-		-		-		-		2.122		4.777		5.535		6.411		9.4
IL-8		interleukin 8		CXCL8		pg/ml		7.69		364.81		1223.89		4398.21		20182.2		0.3428		3.6236		5.0763		7.36		158.817
IP-10		IFNγ-induced protein 10		CXCL10		pg/ml		4.8		51.7		73.19		112.94		1239.91		0.519		3.627		4.332		5.233		21.778
I-TAC		interferon-inducible T-cell alpha chemoattractant		CXCL11		pg/ml		-		-		-		-		-		0.1973		2.5256		3.5471		4.9925		37.1334
MCP-1		monocyte chemotactic protein-1		CCL2		pg/ml		27.09		245.09		361.26		520.31		5338.9		1.539		5.582		8.015		9.64		31.631
MCP-2		monocyte chemotactic protein-2		CCL8		pg/ml		-		-		-		-		-		0.3158		0.7119		0.8721		1.0597		4.5606
MCP-3		monocyte chemotactic protein-3		CCL7		pg/ml		-		-		-		-		-		2.395		6.43		8.112		9.88		18.803
MCP-4		monocyte chemotactic protein-4		CCL13		pg/ml		-		-		-		-		-		0.00459		0.86465		1.17898		1.56364		4.4956
MDC		macrophage-derived chemokine		CCL22		pg/ml		-		-		-		-		-		4.503		16.22		20.454		25.967		77.459
MIG		monokine induced by interferon γ		CXCL9		pg/ml		-		-		-		-		-		1.251		10.211		13.385		17.62		45.081
MIP-1α		macrophage inflammatory protein 1α		CCL3		pg/ml		0.05		9.06		38.5		259.8		123379		0.2538		0.62181		0.7057		0.7953		1.3686
MIP-1β		macrophage inflammatory protein 1β		CCL4		pg/ml		0.505		13.12		25.29		71.11		6515.64		-		-		-		-		-
MIP-1δ		macrophage inflammatory protein 1δ		CCL15		pg/ml		-		-		-		-		-		25.47		121.88		165.45		234.89		1089.06
MIP-3α		macrophage inflammatory protein 3α		CCL20		pg/ml		-		-		-		-		-		0.3683		0.8651		1.0113		1.1737		3.0073
MIP-3β		macrophage inflammatory protein 3β		CCL19		pg/ml		-		-		-		-		-		9.671		26.173		37.556		53.771		174.241
MPIF-1		myeloid progenitor inhibitory factor 1		CCL23		pg/ml		-		-		-		-		-		0.3481		5.9579		8.6937		12.443		49.515
SCYB16		SCYB16		CXCL16		pg/ml		-		-		-		-		-		0.8665		6.6199		8.9434		11.5114		44.1793
SDF-1αβ		stromal cell-derived factor 1		CXCL12		pg/ml		-		-		-		-		-		15.5		30.758		34.96		38.88		56.86
TARC		thymus and activation regulated chemokine		CCL17		pg/ml		-		-		-		-		-		6.055		18.484		27.729		41.345		187.201
TECK		thymus-expressed chemokine		CCL25		pg/ml		-		-		-		-		-		90.62		130.91		145.03		166.3		267.456
*The values below LOD were replaced with LOD/√2

## Sheet: S2_Table
Table S2. Non-parametric pairwise correlation between each pair of maternal and fetal PCs (Spearman’s Test P<=0.01)
		Maternal 1-10 principal coordinates
		C1	C2	C3	C4	C5	C6	C7	C8	C9	C10
Fetal 1-10 principal coordinates	C1	0.932889		-	-	-	-	-	-	-	-
	C2	-	0.947435	-	-	-	-	-	-	-	-
	C3	-	-	0.825387	-	-	-	-	-	-	-
	C4	-	-	-	0.835808	-	-	-	-	-	-
	C5	-	-	-	-	0.888942	-	-	-	-	-
	C6	-	-	-	-	-	0.855503	-	-	-	-
	C7	-	-	-	-	-	-	0.821956	-	-	-
	C8	-	-	-	-	-	-	-	0.878288	-	-
	C9	-	-	-	-	-	-	-	-	0.875879	-
	C10	-	-	-	-	-	-	-	-	-	0.905679

## Sheet: S3_Table
Table S3. Statistics for 22 maternal immune biomarkers and 42 neonatal immune biomarkers after adjustment for individual-specific confounding factors. We show minimum, mean, SE, maximum and number of outlier values detected.
						mothers																neonates
SIM		name		common alias		# residuals		min		median		SE		max		range		# outlier values		approximately normal distribution		# residuals		min		median		SE		max		range		# outlier values		approximately normal distribution
Cytokines
GM-CSF		granulocyte macrophage colony-stimulating factor		-		704		-5.02		-0.05		0.09		6.63		11.65		20		no		647		-2.87		-0.27		0.05		4.71		7.58		2		no
IFN-γ		interferon γ		-		707		-5.12		0.02		0.06		4.13		9.25		-		y		613		-0.77		0.02		0.01		0.81		1.58		39		y*
IL-2		interleukin 2		-		704		-4.08		0.22		0.05		4.44		8.52		20		no		647		-0.78		0		0.01		0.81		1.59		2		y*
IL-4		interleukin 4		-		697		-2.51		0.77		0.03		1.84		4.34		27		y		602		-1.25		0		0.01		1.06		2.31		50		y
IL-6		interleukin 6		-		707		-5.51		-0.2		0.09		6.21		11.72		-		y		645		-0.95		0.01		0.01		1.37		2.32		4		y
IL-7		interleukin 7		-		700		-2.88		0.04		0.04		2.75		5.63		26		y		-		-		-		-		-		-		-		-
IL-10		interleukin 10		-		707		-6.15		0.1		0.06		5.85		12		-		y		647		-0.72		0		0.01		0.74		1.46		2		y*
IL-13		interleukin 13		-		707		-4.82		0.21		0.08		5.63		10.45		-		no		641		-3.09		0		0.01		0.74		3.83		10		skewed
IL-16		interleukin 16		-		-		-		-		-		-		-		-		-		644		-1.35		0.01		0.01		1.5		2.85		7		y
IL-17		interleukin 17		-		706		-5.24		0.32		0.08		4.66		9.9		1		no		-		-		-		-		-		-		-		-
IL-12p40		interleukin 12p40		-		704		-5.81		0.34		0.07		4.33		10.13		20		y		-		-		-		-		-		-		-		-
IL-12p70		interleukin 12p70		-		707		-4.98		0.06		0.06		5.39		10.37		-		no		645		-1.14		0		0.01		0.65		1.79		4		skewed
IL-1α		interleukin 1α		-		707		-5.53		0.15		0.08		6.08		11.61		-		y		-		-		-		-		-		-		-		-
IL-1β		interleukin 1β		-		707		-6.71		-0.07		0.08		7.06		13.77		-		y		644		-0.9		0		0.01		0.93		1.83		6		y*
IL-1Rα		interleukin 1 receptor antagonist α		-		703		-3.44		-0.1		0.04		3.78		7.21		22		y		-		-		-		-		-		-		-		-
MIF		macrophage migration inhibitory factor		-		-		-		-		-		-				-		-		646		-0.8		-0.01		0.01		1.01		1.81		3		y
TNF-α		tumor necrosis factor α		-		707		-3.04		-0.18		0.04		3.78		6.82		-		y		643		-1.22		0		0.01		1.07		2.29		15		y
sIL-2RA		soluble IL-2 receptor α		-		694		-3.6		0.12		0.04		2.64		6.24		31		y*		-		-		-		-		-		-		-		-
Chemokines
6CKINE				CCL21		-		-		-		-		-				-		-		648		-0.85		0		0.01		0.95		1.8		2		y*
BCA-1		B cell-attracting chemokine 1		CXCL13		-		-		-		-		-				-		-		645		-0.72		0		0.01		0.91		1.63		5		y*
CGP-2		granulocyte chemotactic protein 2		CXCL6		-		-		-		-		-				-		-		646		-0.8		0		0.01		0.94		1.74		3		y*
CTACK				CCL27		-		-		-		-		-				-		-		647		-0.79		0		0.01		0.94		1.73		2		y*
ENA-78		epithelial-derived neutrophil-activating peptide 78		CXCL5		-		-		-		-		-				-		-		648		-3.83		0.18		0.05		3.71		7.54		1		no
eotaxin-1		eotaxin-1		CCL11		706		-4.45		0.3		0.05		3.86		8.3		18		no		634		-1.49		0		0.01		0.75		2.24		15		skewed
eotaxin-2		eotaxin-2		CCL24		-		-		-		-		-				-		-		646		-4.55		0.17		0.05		2.76		7.3		4		skewed
eotaxin-3		eotaxin-3		CCL26		-		-		-		-		-				-		-		646		-0.79		0		0.01		0.78		1.58		3		y*
FRACTALKINE		FRACTALKINE		CX3CL1		-		-		-		-		-				-		-		647		-0.7		0		0.01		0.71		1.41		2		y*
GRO-α		GRO-α		CXCL1		-		-		-		-		-				-		-		648		-0.84		0.29		0.01		1.16		1.99		1		y
GRO-β		GRO-β		CXCL2		-		-		-		-		-				-		-		648		-1.46		0.01		0.02		1.03		2.49		1		y*
I-309		I-309		CCL1		-		-		-		-		-				-		-		644		-0.98		0		0.01		0.59		1.57		14		y
IL-8		interleukin 8		CXCL8		707		-5.13		0.16		0.06		3.08		8.21		-		no		649		-2.75		-0.04		0.02		3.25		6		-		-
IP-10		IFNγ-induced protein 10		CXCL10		704		-2.48		-0.02		0.03		2.75		5.23		20		y		649		-1.86		-0.01		0.01		1.59		3.45		-		-
I-TAC		interferon-inducible T-cell alpha chemoattractant		CXCL11		-		-		-		-		-				-		-		649		-2.31		-0.03		0.02		1.72		4.03		-		-
MCP-1		monocyte chemotactic protein-1		CCL2		699		-2.34		-0.08		0.03		2.45		4.78		25		y		647		-0.97		-0.01		0.01		1.8		2.77		2		y
MCP-2		monocyte chemotactic protein-2		CCL8		-		-		-		-		-				-		-		646		-0.9		-0.01		0.01		1.51		2.42		4		y
MCP-3		monocyte chemotactic protein-3		CCL7		-		-		-		-		-				-		-		647		-0.82		0		0.01		0.8		1.61		2		y*
MCP-4		monocyte chemotactic protein-4		CCL13		-		-		-		-		-				-		-		606		-4.43		0		0.02		1.56		5.99		48		skewed
MDC		macrophage-derived chemokine		CCL22		-		-		-		-		-				-		-		648		-1.07		0.01		0.01		1.09		2.15		1		y
MIG		monokine induced by interferon γ		CXCL9		-		-		-		-		-				-		-		649		-2.03		0		0.01		1.06		3.09		-		-
MIP-1α		macrophage inflammatory protein 1α		CCL3		707		-7.51		-0.07		0.09		7.81		15.32		-		y*		645		-0.55		0		0.01		0.42		0.97		4		y*
MIP-1β		macrophage inflammatory protein 1β		CCL4		707		-3.9		-0.16		0.05		5.28		9.18		-		y		-		-		-		-		-		-		-		-
MIP-1δ		macrophage inflammatory protein 1δ		CCL15		-		-		-		-		-				-		-		647		-1.74		-0.03		0.02		1.53		3.27		3		y
MIP-3α		macrophage inflammatory protein 3α		CCL20		-		-		-		-		-				-		-		644		-1.05		0		0.01		0.81		1.86		5		y
MIP-3β		macrophage inflammatory protein 3β		CCL19		-		-		-		-		-				-		-		645		-1.25		-0.01		0.02		1.67		2.92		8		y*
MPIF-1		myeloid progenitor inhibitory factor 1		CCL23		-		-		-		-		-				-		-		646		-1.86		0.04		0.02		1.49		3.35		3		y
SCYB16		SCYB16		CXCL16		-		-		-		-		-				-		-		649		-2.09		0		0.01		1.51		3.6		-		-
SDF-1αβ		stromal cell-derived factor 1		CXCL12		-		-		-		-		-				-		-		645		-0.76		0		0.01		0.49		1.25		4		y
TARC		thymus and activation regulated chemokine		CCL17		-		-		-		-		-				-		-		648		-1.33		-0.02		0.02		1.83		3.16		2		y*
TECK		thymus-expressed chemokine		CCL25		-		-		-		-		-				-		-		647		-0.34		-0.01		0.01		0.53		0.87		2		y
* Normal distribution - Shapiro Test P > 0.05

## Sheet: S4_Table
Table S4. Spearman’s correlation coefficient (φ) across cytokines and chemokines within mothers
	CCL11	GM_CSF	IFNγ	IL-2	IL-4	IL-6	IL-7	IL-8	IL-10	IL-1α	IL-1β	IL-1ra	IL-12p40	IL-12p70	IL-13	IL-17	CXCL10	CCL2	CCL3	CCL4	sIL-2Ra	TNFα
CCL11	1	-	-	-	-	-	-	-	-	-	-	-	-	-	-	-	-	-	-	-	-	-
GM_CSF	0.254099	1	-	-	-	-	-	-	-	-	-	-	-	-	-	-	-	-	-	-	-	-
IFNγ	0.190174	0.187544	1	-	-	-	-	-	-	-	-	-	-	-	-	-	-	-	-	-	-	-
IL-2	0.260297	0.200698	0.284526	1	-	-	-	-	-	-	-	-	-	-	-	-	-	-	-	-	-	-
IL-4	0.0441346	-0.0506458	0.022561	0.0813609	1	-	-	-	-	-	-	-	-	-	-	-	-	-	-	-	-	-
IL-6	0.151148	0.589759	0.120077	0.0929503	-0.0194068	1	-	-	-	-	-	-	-	-	-	-	-	-	-	-	-	-
IL-7	0.163073	-0.0895481	0.107905	0.127133	0.0339435	-0.0507879	1	-	-	-	-	-	-	-	-	-	-	-	-	-	-	-
IL-8	0.0878593	0.512121	0.070174	0.0482332	-0.0133857	0.756216	-0.167021	1	-	-	-	-	-	-	-	-	-	-	-	-	-	-
IL-10	0.133732	0.299407	0.204414	0.15904	-0.0580228	0.256277	0.401713	0.169987	1	-	-	-	-	-	-	-	-	-	-	-	-	-
IL-1α	0.23627	0.335917	0.155362	0.237926	-1.60893e-05	0.36247	0.29857	0.247447	0.477718	1	-	-	-	-	-	-	-	-	-	-	-	-
IL-1β	0.128119	0.560373	0.0902226	0.0747959	-0.0661311	0.856564	-0.00881425	0.6983	0.327925	0.393816	1	-	-	-	-	-	-	-	-	-	-	-
IL-1ra	0.231374	0.359706	0.132455	0.18325	-0.028488	0.455545	0.369304	0.40773	0.63522	0.593616	0.519658	1	-	-	-	-	-	-	-	-	-	-
IL-12p40	0.110354	0.025249	0.0679485	0.197664	0.0372306	-0.0278843	0.539008	-0.0510306	0.464502	0.387204	0.0513018	0.508451	1	-	-	-	-	-	-	-	-	-
IL-12p70	0.199247	0.18146	0.333757	0.302965	0.153087	0.16499	0.199169	0.0899517	0.149411	0.22753	0.113587	0.234228	0.194665	1	-	-	-	-	-	-	-	-
IL-13	0.171239	0.0848864	0.213009	0.173405	-0.0275697	0.0506288	0.445626	-0.038649	0.496726	0.47579	0.0843505	0.372119	0.441865	0.212718	1	-	-	-	-	-	-	-
IL-17	0.226826	0.197547	0.577353	0.270414	0.089654	0.119824	0.0841139	0.0651228	0.112652	0.169128	0.074136	0.122096	0.11438	0.372256	0.160095	1	-	-	-	-	-	-
CXCL10	0.211041	0.117126	0.0597867	0.0861673	0.0825649	0.0437276	0.0924771	-0.017224	0.075806	0.0866377	0.0401074	0.0714581	0.0242451	0.120798	-0.0129595	0.0398951	1	-	-	-	-	-
CCL2	0.229472	0.41724	0.0814595	0.136704	-0.0139834	0.369594	-0.0186812	0.405256	0.217065	0.176174	0.348594	0.29431	0.0194817	0.0974509	-0.0490671	0.0943848	0.174929	1	-	-	-	-
CCL3	0.155163	0.539919	0.11247	0.0991562	-0.0962372	0.821989	-0.109184	0.718644	0.222928	0.303569	0.830978	0.410021	-0.0580391	0.132568	0.00060117	0.0901317	0.0524847	0.367655	1	-	-	-
CCL4	0.231189	0.458123	0.173993	0.158611	-0.00960815	0.664449	-0.0307002	0.503573	0.222458	0.327372	0.671365	0.369937	-0.00217845	0.226574	0.0689351	0.193485	0.154291	0.334034	0.764233	1	-	-
sIL-2Ra	0.0733339	-0.0306505	0.0281931	0.0932077	0.159952	-0.0283769	0.191082	-0.0565508	0.106568	0.0690543	-0.0253218	0.110636	0.161486	0.14481	0.0906487	0.064554	0.116616	0.0448973	-0.0627876	-0.0403092	1	-
TNFα	0.270543	0.515571	0.194145	0.180322	0.0213099	0.665773	-0.105459	0.544606	0.143632	0.335175	0.672901	0.339181	-0.0421911	0.240896	-0.010026	0.191435	0.188721	0.35143	0.688475	0.621024	0.0201745	1
Correlation coefficient > 50 % are in bold. The maximum coefficient is shown in red.

## Sheet: S5_Table
Table S5. Spearman’s correlation coefficient (φ) across cytokines and chemokines within infants
	CCL21	CXCL13	CXCL6	CCL27	CXCL5	CCL11	CCL24	CCL26	CX3CL1	GM_CSF	CXCL1	CXCL2	CCL1	IFNγ	IL-1β	IL-2	IL-4	IL-6	IL-8	IL-10	IL-12p70	IL-13	IL-16	CXCL10	CXCL11	CCL2	CCL8	CCL7	CCL13	CCL22	MIF	CXCL9	CCL3	CCL15	CCL20	CCL19	CCL23	CXCL16	CXCL12	CCL17	CCL25	TNFα
CCL21	1	-	-	-	-	-	-	-	-	-	-	-	-	-	-	-	-	-	-	-	-	-	-	-	-	-	-	-	-	-	-	-	-	-	-	-	-	-	-	-	-	-
CXCL13	0.421646	1	-	-	-	-	-	-	-	-	-	-	-	-	-	-	-	-	-	-	-	-	-	-	-	-	-	-	-	-	-	-	-	-	-	-	-	-	-	-	-	-
CXCL6	0.314458	0.491855	1	-	-	-	-	-	-	-	-	-	-	-	-	-	-	-	-	-	-	-	-	-	-	-	-	-	-	-	-	-	-	-	-	-	-	-	-	-	-	-
CCL27	0.471832	0.483313	0.386995	1	-	-	-	-	-	-	-	-	-	-	-	-	-	-	-	-	-	-	-	-	-	-	-	-	-	-	-	-	-	-	-	-	-	-	-	-	-	-
CXCL5	0.166406	0.353722	0.366358	0.3272	1	-	-	-	-	-	-	-	-	-	-	-	-	-	-	-	-	-	-	-	-	-	-	-	-	-	-	-	-	-	-	-	-	-	-	-	-	-
CCL11	0.219871	0.553052	0.543821	0.344679	0.189189	1	-	-	-	-	-	-	-	-	-	-	-	-	-	-	-	-	-	-	-	-	-	-	-	-	-	-	-	-	-	-	-	-	-	-	-	-
CCL24	0.158016	0.294965	0.22929	0.205956	0.360105	0.0660269	1	-	-	-	-	-	-	-	-	-	-	-	-	-	-	-	-	-	-	-	-	-	-	-	-	-	-	-	-	-	-	-	-	-	-	-
CCL26	0.297536	0.711202	0.386341	0.382433	0.476267	0.530288	0.319481	1	-	-	-	-	-	-	-	-	-	-	-	-	-	-	-	-	-	-	-	-	-	-	-	-	-	-	-	-	-	-	-	-	-	-
CX3CL1	0.369778	0.717854	0.471831	0.440867	0.463648	0.536072	0.38981	0.792471	1	-	-	-	-	-	-	-	-	-	-	-	-	-	-	-	-	-	-	-	-	-	-	-	-	-	-	-	-	-	-	-	-	-
GM_CSF	0.176784	0.276918	0.240255	0.242934	0.424616	0.193298	0.298432	0.397684	0.405365	-	-	-	-	-	-	-	-	-	-	-	-	-	-	-	-	-	-	-	-	-	-	-	-	-	-	-	-	-	-	-	-	-
CXCL1	0.314368	0.337939	0.644799	0.305617	0.344963	0.230746	0.199563	0.247	0.392998	-	-	-	-	-	-	-	-	-	-	-	-	-	-	-	-	-	-	-	-	-	-	-	-	-	-	-	-	-	-	-	-	-
CXCL2	0.190521	0.229753	0.483805	0.221854	0.293869	0.220878	0.145485	0.208693	0.308355	0.137881	0.737831	1	-	-	-	-	-	-	-	-	-	-	-	-	-	-	-	-	-	-	-	-	-	-	-	-	-	-	-	-	-	-
CCL1	0.233859	0.665902	0.452581	0.31795	0.250515	0.822049	0.11894	0.73088	0.647916	0.245283	0.147822	0.126682	1	-	-	-	-	-	-	-	-	-	-	-	-	-	-	-	-	-	-	-	-	-	-	-	-	-	-	-	-	-
IFNγ	0.363305	0.744613	0.380845	0.409318	0.463468	0.546849	0.296369	0.8805	0.788827	0.412478	0.268721	0.195787	0.748266	1	-	-	-	-	-	-	-	-	-	-	-	-	-	-	-	-	-	-	-	-	-	-	-	-	-	-	-	-
IL-1β	0.304587	0.667126	0.473635	0.420216	0.559947	0.409893	0.280943	0.766178	0.764727	0.394202	0.494798	0.406018	0.537149	0.786277	1	-	-	-	-	-	-	-	-	-	-	-	-	-	-	-	-	-	-	-	-	-	-	-	-	-	-	-
IL-2	0.320542	0.737534	0.378418	0.392138	0.468345	0.526514	0.305781	0.896169	0.802976	0.404979	0.257319	0.199649	0.745127	0.946575	0.795786	1	-	-	-	-	-	-	-	-	-	-	-	-	-	-	-	-	-	-	-	-	-	-	-	-	-	-
IL-4	0.238031	0.465972	0.534634	0.259434	0.3055	0.670194	0.095703	0.517558	0.496544	0.17133	0.272434	0.245798	0.661153	0.469965	0.403982	0.471338	1	-	-	-	-	-	-	-	-	-	-	-	-	-	-	-	-	-	-	-	-	-	-	-	-	-
IL-6	0.27517	0.646049	0.3435	0.313267	0.437423	0.45376	0.245604	0.758624	0.702214	0.33637	0.342262	0.316313	0.620109	0.793216	0.779948	0.800691	0.403285	1	-	-	-	-	-	-	-	-	-	-	-	-	-	-	-	-	-	-	-	-	-	-	-	-
IL-8	0.128176	0.150115	0.34955	0.194837	0.318391	0.0861307	0.0748535	0.128042	0.239058	0.171484	0.603791	0.526088	0.0246702	0.102981	0.3926	0.114982	0.161773	0.2457	1	-	-	-	-	-	-	-	-	-	-	-	-	-	-	-	-	-	-	-	-	-	-	-	-	-	-
IL-10	0.318789	0.72643	0.444615	0.41058	0.475957	0.660461	0.276367	0.852986	0.81606	0.407164	0.272731	0.225823	0.817497	0.918098	0.771722	0.919216	0.56553	0.789453	0.134017	1	-	-	-	-	-	-	-	-	-	-	-	-	-	-	-	-	-	-	-	-	-	-
IL-12p70	0.0801823	0.290099	0.537079	0.163851	0.280028	0.723413	0.0361974	0.278526	0.304995	0.180213	0.22051	0.244506	0.536148	0.234958	0.187359	0.236194	0.689123	0.185525	0.142874	0.356792	1	-	-	-	-	-	-	-	-	-	-	-	-	-	-	-	-	-	-	-	-	-
IL-13	0.0129256	0.218437	0.450935	0.118019	0.288075	0.59205	0.0320579	0.227943	0.24102	0.165808	0.161565	0.190382	0.427361	0.180409	0.144207	0.179381	0.641259	0.137332	0.136874	0.307632	0.834255	1	-	-	-	-	-	-	-	-	-	-	-	-	-	-	-	-	-	-	-	-
IL-16	0.169878	0.200658	0.425223	0.233308	0.290475	0.0261613	0.261705	0.196087	0.344356	0.217265	0.533973	0.444569	-0.054925	0.150638	0.358821	0.151546	0.0789622	0.18278	0.324289	0.14044	0.0799807	0.0314091	1	-	-	-	-	-	-	-	-	-	-	-	-	-	-	-	-	-	-	-
CXCL10	0.251825	0.529754	0.242914	0.369931	0.24907	0.371346	0.145508	0.550096	0.558727	0.210491	0.216521	0.154974	0.442563	0.578348	0.577283	0.563457	0.335224	0.455357	0.0723604	0.540518	0.186848	0.124372	0.0803938	1	-	-	-	-	-	-	-	-	-	-	-	-	-	-	-	-	-	-
CXCL11	0.138371	0.28029	0.182629	0.256044	0.213965	0.172148	0.103625	0.322356	0.307243	0.152516	0.181067	0.197559	0.168617	0.266058	0.330366	0.256432	0.233843	0.204409	0.0953256	0.237259	0.15187	0.153239	0.106442	0.553073	1	-	-	-	-	-	-	-	-	-	-	-	-	-	-	-	-	-
CCL2	0.139182	0.0147883	-0.0735824	0.100129	0.0811492	-0.025969	0.100318	0.102514	0.104384	0.113753	0.144329	0.131318	-0.0523087	0.0799125	0.183553	0.0605031	-0.00339709	0.183438	0.30648	0.0429949	-0.078458	-0.0435526	0.05603	0.193701	0.176092	1	-	-	-	-	-	-	-	-	-	-	-	-	-	-	-	-
CCL8	0.33471	0.458	0.281416	0.337278	0.281804	0.304862	0.27796	0.390676	0.425107	0.315497	0.316154	0.287982	0.312401	0.402014	0.370322	0.386899	0.21484	0.346833	0.113782	0.372385	0.215592	0.142507	0.189934	0.494532	0.315997	0.177072	1	-	-	-	-	-	-	-	-	-	-	-	-	-	-	-
CCL7	0.321091	0.738183	0.378183	0.409249	0.46018	0.558127	0.298548	0.893558	0.815499	0.393231	0.251276	0.201906	0.768234	0.943419	0.794968	0.955637	0.493005	0.80912	0.11622	0.926979	0.2519	0.201382	0.145466	0.587385	0.268358	0.0758118	0.403202	1	-	-	-	-	-	-	-	-	-	-	-	-	-	-
CCL13	0.262608	0.305134	0.246707	0.324035	0.267145	0.243424	0.256297	0.365343	0.405017	0.221514	0.283694	0.186608	0.187732	0.309003	0.335957	0.295817	0.178587	0.224782	0.121223	0.29208	0.130467	0.0725334	0.259446	0.34771	0.259111	0.260755	0.416621	0.325273	1	-	-	-	-	-	-	-	-	-	-	-	-	-
CCL22	0.410823	0.617798	0.388344	0.519815	0.358831	0.458809	0.223438	0.622719	0.609731	0.273304	0.284645	0.223973	0.519425	0.677503	0.591414	0.665184	0.397249	0.558642	0.107414	0.680442	0.21486	0.1463	0.227355	0.496053	0.304008	0.0373413	0.358329	0.665282	0.316034	1	-	-	-	-	-	-	-	-	-	-	-	-
MIF	0.0519958	0.0967736	0.0499207	0.101034	0.0449067	0.152684	0.102796	0.0699716	0.0584075	0.119025	0.0177599	0.0195242	0.127141	0.124748	0.0628915	0.091057	0.00995137	0.0878857	0.00339902	0.10751	0.0877319	0.0405748	0.0112366	0.0571616	0.00445908	0.128739	0.104725	0.106734	0.0983143	0.0971105	1	-	-	-	-	-	-	-	-	-	-	-
CXCL9	0.301767	0.69077	0.298572	0.378465	0.451707	0.452227	0.275401	0.85585	0.7971	0.390668	0.212864	0.167244	0.687598	0.936862	0.801764	0.94552	0.388587	0.802331	0.100545	0.921132	0.124601	0.087899	0.141256	0.578078	0.255535	0.063947	0.336681	0.941889	0.282643	0.676037	0.0548246	1	-	-	-	-	-	-	-	-	-	-
CCL3	0.165092	0.445027	0.563065	0.262222	0.17517	0.87511	0.0236946	0.400155	0.407856	0.147515	0.22593	0.211623	0.759503	0.395975	0.255205	0.376004	0.7124	0.317449	0.0850077	0.518435	0.83993	0.712747	-0.0176208	0.26227	0.135737	-0.0926117	0.258188	0.404011	0.120954	0.340028	0.183812	0.270251	1	-	-	-	-	-	-	-	-	-
CCL15	0.358522	0.283086	0.127597	0.406094	0.0765315	0.127734	0.103077	0.257261	0.223596	0.123819	0.0751408	-0.0105312	0.209109	0.281499	0.211444	0.286382	0.0866575	0.123035	-0.0251754	0.217029	-0.0544278	-0.0919263	0.0763308	0.201237	0.087512	-0.043267	0.220207	0.269383	0.113963	0.249275	0.0799867	0.235644	0.0672747	1	-	-	-	-	-	-	-	-
CCL20	0.228581	0.525954	0.59461	0.355165	0.379494	0.770018	0.105335	0.493283	0.526239	0.253264	0.358405	0.337021	0.686128	0.463127	0.459514	0.451726	0.732033	0.450108	0.254992	0.566421	0.781869	0.692377	0.107896	0.351499	0.262421	0.0361422	0.313954	0.480371	0.233695	0.420402	0.0968424	0.363897	0.826345	0.0956561	1	-	-	-	-	-	-	-
CCL19	0.3006	0.664778	0.282231	0.376219	0.476349	0.391284	0.302207	0.8344	0.78738	0.418486	0.225112	0.173646	0.621375	0.917113	0.803032	0.926645	0.33653	0.791214	0.114534	0.898941	0.0664632	0.0358684	0.173827	0.527496	0.222757	0.083761	0.324362	0.916694	0.292156	0.660746	0.0692681	0.981039	0.198691	0.222374	0.305964	1	-	-	-	-	-	-
CCL23	0.276951	0.200244	0.294389	0.204302	0.0961127	0.228614	0.117335	0.076588	0.152757	0.08812	0.334667	0.291035	0.104061	0.0976581	0.138044	0.072015	0.137223	0.154644	0.252665	0.0893537	0.180528	0.0901099	0.221193	0.0486527	0.0103477	0.0531718	0.232403	0.0704219	0.175794	0.121633	0.0712901	0.0214916	0.218122	-0.109924	0.204063	0.023027	1	-	-	-	-	-
CXCL16	0.540694	0.375084	0.278437	0.346507	-0.00811155	0.272453	0.16079	0.248366	0.282055	0.11798	0.274537	0.154064	0.273734	0.257137	0.169067	0.226032	0.218607	0.221834	0.103445	0.216241	0.0723089	-0.0310806	0.172143	0.131248	0.0479312	0.0410468	0.288429	0.225769	0.209016	0.296405	0.058346	0.169906	0.261078	0.376339	0.228136	0.159601	0.343049	1	-	-	-	-
CXCL12	0.222251	0.562039	0.571297	0.313566	0.29537	0.878484	0.103745	0.580241	0.561407	0.205812	0.241565	0.231626	0.843136	0.584143	0.426515	0.571854	0.762402	0.473173	0.107551	0.681038	0.780164	0.659078	0.0314123	0.376861	0.160245	-0.0603161	0.29267	0.59449	0.19212	0.46713	0.136603	0.485274	0.897058	0.0980188	0.821842	0.421056	0.194034	0.246095	1	-	-	-
CCL17	0.291052	0.653186	0.276242	0.371756	0.498811	0.362857	0.314619	0.833453	0.783311	0.437017	0.226045	0.17371	0.593941	0.909072	0.804072	0.922174	0.327888	0.784604	0.127335	0.889564	0.0586845	0.0498094	0.187841	0.52388	0.231454	0.0833592	0.322315	0.909585	0.291674	0.65049	0.0463642	0.978088	0.172573	0.222144	0.295716	0.989585	0.0100197	0.138015	0.399687	1	-	-
CCL25	0.281029	0.625301	0.422187	0.334334	0.135944	0.792294	0.138322	0.631544	0.579399	0.236457	0.177789	0.1262	0.89226	0.694147	0.453555	0.671629	0.542268	0.550208	0.0379026	0.734557	0.454623	0.321442	-0.0545486	0.396543	0.13635	-0.00237226	0.323981	0.696825	0.157579	0.493712	0.249707	0.600563	0.745596	0.250923	0.603656	0.543167	0.169915	0.343477	0.775677	0.512033	1	-
TNFα	0.267029	0.542218	0.420819	0.319455	0.351371	0.585996	0.162999	0.639834	0.606345	0.324584	0.265147	0.203531	0.648085	0.637794	0.563445	0.637675	0.647907	0.555628	0.133166	0.710693	0.44939	0.404066	0.115585	0.418227	0.237726	0.00964646	0.291221	0.645406	0.240249	0.524249	0.0876	0.596162	0.53077	0.115019	0.578126	0.570116	0.154074	0.223373	0.63451	0.567933	0.585259	1
Spearman correlation coefficient > 50% are in bold. The correlation across 11 SIMs associated with PLCL2 are in lightblue.

## Sheet: S6_Table
Table S6. Spearman’s correlation coefficient (φ) across 15 overlapping immune biomarkers measured in maternal and neonatal datasets.
dataset		infants	infants	infants	infants	infants	infants	infants	infants	infants	infants	infants	infants	infants	infants	infants	mothers	mothers	mothers	mothers	mothers	mothers	mothers	mothers	mothers	mothers	mothers	mothers	mothers	mothers	mothers
	SIM	CCL11	GM-CSF	IFNγ	IL-2	IL-4	IL-6	IL-8	IL-10	IL-13	IL-12p70	IL-1β	CXCL10	CCL2	CCL3	TNFα	CCL11	GM-CSF	IFNγ	IL-2	IL-4	IL-6	IL-8	IL-10	IL-13	IL-12p70	IL-1β	CXCL10	CCL2	CCL3	TNFα
infants	CCL11	1	-	-	-	-	-	-	-	-	-	-	-	-	-	-	-	-	-	-	-	-	-	-	-	-	-	-	-	-	-
infants	GM-CSF	0.180333	1	-	-	-	-	-	-	-	-	-	-	-	-	-	-	-	-	-	-	-	-	-	-	-	-	-	-	-	-
infants	IFNγ	0.514555	0.416005	1	-	-	-	-	-	-	-	-	-	-	-	-	-	-	-	-	-	-	-	-	-	-	-	-	-	-	-
infants	IL-2	0.489979	0.409418	0.94686	1	-	-	-	-	-	-	-	-	-	-	-	-	-	-	-	-	-	-	-	-	-	-	-	-	-	-
infants	IL-4	0.613481	0.173993	0.478657	0.470421	1	-	-	-	-	-	-	-	-	-	-	-	-	-	-	-	-	-	-	-	-	-	-	-	-	-
infants	IL-6	0.426673	0.367531	0.781082	0.782243	0.402379	1	-	-	-	-	-	-	-	-	-	-	-	-	-	-	-	-	-	-	-	-	-	-	-	-
infants	IL-8	0.081413	0.16442	0.107409	0.0995586	0.155153	0.255635	1	-	-	-	-	-	-	-	-	-	-	-	-	-	-	-	-	-	-	-	-	-	-	-
infants	IL-10	0.62704	0.417272	0.917062	0.915759	0.569292	0.777696	0.132586	1	-	-	-	-	-	-	-	-	-	-	-	-	-	-	-	-	-	-	-	-	-	-
infants	IL-13	0.555909	0.141913	0.159442	0.155054	0.575716	0.117174	0.10381	0.291254	1	-	-	-	-	-	-	-	-	-	-	-	-	-	-	-	-	-	-	-	-	-
infants	IL-12p70	0.667399	0.126611	0.21616	0.209304	0.621207	0.171865	0.12004	0.344833	0.824348	1	-	-	-	-	-	-	-	-	-	-	-	-	-	-	-	-	-	-	-	-
infants	IL-1β	0.39258	0.409666	0.787797	0.788602	0.410408	0.766231	0.368176	0.759193	0.120493	0.163782	1	-	-	-	-	-	-	-	-	-	-	-	-	-	-	-	-	-	-	-
infants	CXCL10	0.361901	0.233007	0.588564	0.571035	0.342277	0.45933	0.0788326	0.560118	0.121126	0.183069	0.567624	1	-	-	-	-	-	-	-	-	-	-	-	-	-	-	-	-	-	-
infants	CCL2	0.053813	0.152414	0.134084	0.111245	0.0600606	0.226296	0.32947	0.102154	-0.0295863	-0.0520598	0.2348	0.232893	1	-	-	-	-	-	-	-	-	-	-	-	-	-	-	-	-	-
infants	CCL3	-0.588801	-0.113783	-0.300393	-0.283742	-0.483719	-0.253199	-0.10636	-0.380309	-0.497839	-0.54993	-0.193701	-0.192595	-0.0269075	1	-	-	-	-	-	-	-	-	-	-	-	-	-	-	-	-
infants	TNFα	0.548134	0.30699	0.612993	0.609049	0.620728	0.518144	0.0980169	0.680572	0.387258	0.4137	0.533819	0.390516	0.0556742	-0.323485	1	-	-	-	-	-	-	-	-	-	-	-	-	-	-	-
mothers	CCL11	-0.0156055	-0.0430145	0.000447702	0.0103664	-0.0182837	-0.0190248	-0.0682976	-0.0203524	-0.0371663	-0.00451474	0.00371618	0.0321408	-0.0313495	0.0563139	-0.0517194	1	-	-	-	-	-	-	-	-	-	-	-	-	-	-
mothers	GM-CSF	0.00936111	-0.0395785	-0.0290276	-0.00590672	0.00638601	-0.0222792	-0.00122274	-0.024192	0.00280045	-0.00507155	0.00390996	0.0685674	-0.0454582	0.0123369	0.00568466	0.235559	1	-	-	-	-	-	-	-	-	-	-	-	-	-
mothers	IFNγ	-0.00388067	-0.0382608	0.00456353	0.0144409	-0.00721569	-0.00288018	0.0366889	-0.024782	0.00504272	-0.0160774	0.00910371	0.0506913	0.00947333	-0.0222644	-0.0113488	0.241389	0.189412	1	-	-	-	-	-	-	-	-	-	-	-	-
mothers	IL-2	-0.0141688	-0.0658903	0.0106819	0.0234484	-0.00852136	0.0221442	-0.0315873	-0.0106565	-0.0616637	-0.0635556	0.0152591	0.0319202	0.0624937	0.0382566	0.0354249	0.271533	0.206451	0.310158	1	-	-	-	-	-	-	-	-	-	-	-
mothers	IL-4	-0.00768966	-0.12231	-0.0391522	-0.0322779	-0.0377723	-0.0614573	-0.0333669	-0.0307524	-0.0568181	-0.0178371	-0.039743	0.0155817	-0.0526618	0.0253026	-0.0558533	0.0211053	-0.0639423	0.0569695	0.0577023	1	-	-	-	-	-	-	-	-	-	-
mothers	IL-6	-0.0680022	-0.0506491	-0.0628415	-0.0539197	-0.0133136	-0.0787518	-0.0507183	-0.0611189	0.00658171	-0.0508303	-0.0270311	0.0492331	-0.0466843	0.0764463	0.0179135	0.120294	0.601299	0.112783	0.107967	-0.0513266	1	-	-	-	-	-	-	-	-	-
mothers	IL-8	-0.0603597	-0.0387233	-0.0486568	-0.04545	0.00836163	-0.0411382	-0.0673671	-0.0467378	0.0272012	-0.024878	-0.0390221	0.00664203	-0.03505	0.0737082	0.0461659	0.0558844	0.524776	0.0447896	0.0764983	-0.0521239	0.765664	1	-	-	-	-	-	-	-	-
mothers	IL-10	-0.0513005	-0.0320261	-0.0543206	-0.0479292	-0.0584599	-0.0501823	-0.0555429	-0.0714263	-0.00333539	-0.0227106	-0.0271227	-0.0100849	-0.0131941	0.0839563	-0.0038284	0.151307	0.319492	0.199837	0.150233	-0.046573	0.264049	0.16762	1	-	-	-	-	-	-	-
mothers	IL-13	-0.0490556	-0.0376922	-0.0334097	-0.0233494	-0.0375724	-0.0875354	-0.0758098	-0.0697311	0.0123425	0.0114333	-0.0484593	0.0317263	-0.00632358	0.070606	-0.044913	0.191589	0.0727733	0.239664	0.185059	-0.0211221	0.0406707	-0.0608938	0.51055	1	-	-	-	-	-	-
mothers	IL-12p70	-0.0107631	-0.0593836	-0.01384	0.000220968	0.0168966	-0.0414565	0.00442091	-0.0107096	0.0159783	0.0141693	0.0162908	0.0326648	-0.000547843	-0.0125695	-0.00717779	0.158571	0.181779	0.347761	0.326988	0.130984	0.188297	0.105295	0.174987	0.236943	1	-	-	-	-	-
mothers	IL-1β	-0.0621618	-0.0360165	-0.0933887	-0.0845031	-0.0202281	-0.0797976	-0.0667811	-0.0960592	-0.00602087	-0.0606179	-0.0435404	0.0163966	-0.0778302	0.0628158	0.00792491	0.0993229	0.570266	0.0761669	0.0951866	-0.07437	0.870295	0.706072	0.345811	0.0884169	0.166931	1	-	-	-	-
mothers	CXCL10	-0.00840886	-0.0480288	-0.00514771	-0.0363419	-0.0353018	-0.0275316	0.00852978	-0.0168252	0.00361128	-0.01544	-0.0262525	-0.0108802	-0.0960039	-0.00683353	-0.0660776	0.268976	0.124238	0.0937809	0.122045	0.0683141	0.0484526	-0.0198033	0.0675319	0.0331902	0.126421	0.0618296	1	-	-	-
mothers	CCL2	-0.00906261	-0.0311259	-0.0310982	-0.0271176	-0.0574764	-0.0563078	-0.14653	-0.03005	-0.0488484	-0.0404684	-0.0491083	-0.0205528	-0.0381559	0.055219	-0.0341864	0.218362	0.437018	0.0600948	0.153746	-0.027376	0.370037	0.418132	0.23135	-0.0695847	0.0695508	0.351049	0.143789	1	-	-
mothers	CCL3	-0.0218826	-0.023037	-0.0398648	-0.0247307	0.0235564	-0.0356028	-0.0428321	-0.042318	0.0174785	-0.036559	-0.0142668	0.0412561	-0.0673056	0.013826	0.0354832	0.124183	0.549602	0.0975536	0.127059	-0.121576	0.838114	0.728493	0.237819	0.00505068	0.17422	0.836629	0.0333497	0.362396	1	-
mothers	TNFα	-0.0675422	-0.0647441	-0.0887503	-0.0690505	-0.0835701	-0.0708647	-0.0710902	-0.0946179	-0.0697781	-0.110534	-0.0121896	0.0692017	-0.0568056	0.0626663	-0.0111033	0.280214	0.535855	0.210403	0.202353	0.0108552	0.703835	0.559512	0.174809	-0.0206107	0.288213	0.695942	0.213436	0.356103	0.706973	1
Spearman correlation coefficients > 0.5 are in bold; >0.15 in italics

## Sheet: S7_Table
Table S7. Significant genetic correlation across heritable covariate-adjusted neonatal immune cytokine/chemokine levels and corresponding linear correlation.
SIM		SIM		N		rg (SE)		rres		rg ≠rres Pa
CCL1		CCL17		646		0.67 (0.17)		0.59		8.7x10-3
CCL1		CCL19		644		0.67 (0.18)		0.62		NS
CCL1		CCL22		646		0.70 (0.15)		0.52		<0.01
CCL1		CCL25		645		0.89 (0.11)		0.89		NS
CCL3		CCL25		646		0.85 (0.19)		0.75		NS
CCL17		CCL22		648		0.75 (0.14)		0.65		2.0x10-4
CCL19		CCL22		646		0.73 (0.15)		0.66		7.3x10-3
*** P<0.001; ** P<0.01; *P<0.05

## Sheet: S8_Table
Table S8. Comparison of maternal and fetal genome-wide significant associations (Table 2) and meta-analysis across populations.
SNP	gen	chr	A1	MAF	beta	SE	p-value	locus	SIMs	set	Npop	P-meta analysis in hom populations
rs12327057	fetal	18p11	C	0.18	-0.42	0.07	1.4x10-8	ADCYAP1	sIL2R-α	M	4	9.6x10-7
rs75885714	fetal	3p24.3	C	0.08	-0.53	0.05	8.6x10-21	PLCL2	CCL17	I	4	2.3x10-14
rs75885714	fetal	3p24.3	C	0.08	-0.48	0.05	3.3x10-20	PLCL2	CCL19	I	4	2.9x10-14
rs75885714	fetal	3p24.3	C	0.08	-0.36	0.04	2.8x10-19	PLCL2	CXCL9	I	4	4.8x10-13
rs75885714	fetal	3p24.3	C	0.08	-0.23	0.03	8.2x10-13	PLCL2	CCL7	I	4	7.5x10-9
rs75885714	fetal	3p24.3	C	0.08	-0.24	0.03	5.2x10-12	PLCL2	IFN-γ	I	4	2.6x10-10
rs75885714	fetal	3p24.3	C	0.08	-0.27	0.04	2.1x10-12	PLCL2	IL-2	I	4	7.2x10-9
rs75885714	fetal	3p24.3	C	0.08	-0.26	0.04	1.7x10-11	PLCL2	IL-6	I	4	2.5x10-7
rs75885714	fetal	3p24.3	C	0.08	-0.2	0.03	1.8x10-11	PLCL2	IL-10	I	4	1.8x10-8
rs75885714	fetal	3p24.3	C	0.08	-0.22	0.03	3.5x10-10	PLCL2	IL-1β	I	4	4.4x10-8
rs75885714	fetal	3p24.3	C	0.08	-0.17	0.03	9.3x10-10	PLCL2	CXCL13	I	4	4.1x10-8
rs75885714	fetal	3p24.3	C	0.08	-0.16	0.03	2.0x10-8	PLCL2	CX3CL1	I	4	1.2x10-6
rs1003645	fetal	17q12	C	0.28	-0.63	0.02	2.5x10-100	CCL23	CCL23	I	4	1.1x10-85
rs854625	fetal	17q12	A	0.12	0.47	0.04	4.6x10-25	CCL15	CCL15	I	2	1.7x10-16
rs3921	fetal	4q21.1	C	0.29	0.24	0.03	2.0x10-14	CXCL9/10/11	CXCL11	I	4	1.1x10-7
rs16850073	fetal	4q13.3	T	0.32	0.1	0.02	6.4x10-9	CXCL6	CXCL6	I	4	7.1x10-10
rs73359750	fetal	7q11.23	T	0.08	0.86	0.16	4.9x10-8	CCL24	CCL24	I	3	2.6x10-5
rs41272321	fetal	3q22.1	G	0.13	-0.2	0.03	2.8x10-10	ACKR4	CCL21	I	3	6.7x10-8
rs2228467	fetal	3p22.1	C	0.04	0.29	0.05	2.8x10-8	ACKR2	CXCL9	I	2	3.9x10-5
rs2228467	fetal	3p22.1	C	0.04	0.42	0.07	4.4x10-9	ACKR2	CCL19	I	2	4.9x10-5
rs2228467	fetal	3p22.1	C	0.04	0.48	0.07	1.8x10-10	ACKR2	CCL17 ,	I	2	5.1x10-6
rs74331971	fetal	8p23.3	A	0.03	-0.4	0.07	1.9x10-9	FBXO25/TDRP	IL-4	I	3	6.7x10-8
rs4303899	fetal	3q13.32	G	0.12	-0.09	0.02	1.7x10-8	lincRNA	CXCL12	I	4	4.2x10-8
rs75603564	fetal	14q31.2	T	0.03	0.42	0.09	9.2x10-7	TTC8-FOXN3	IL-8	I	3	1.0x10-8
rs76556543	fetal	13q12.3	A	0.03	-0.32	0.08	5.6x10-5	FLT1	CCL13	I	4	1.0x10-10
rs115463265	maternal	3p24.2	T	0.02	-1.5	0.24	1.6x10-9	THRB/RARB	CCL11	M	3	1.1x10-8
rs12778662	maternal	10p15.1	T	0.07	0.65	0.11	3.7x10-9	IL2R	sIL2R-α	M	3	2.7x10-8
rs1562064	maternal	4q31.21	G	0.32	-0.74	0.13	2.1x10-8	near SMAD1	IL1-α	M	4	2.7x10-5
rs34642455	maternal	7q22.1	C	0.13	-2.17	0.38	3.1x10-8	CYP3A4	CXCL5	I	2	2.3x10-7
rs72751339	meternal	15q26.2	T	0.02	-1.52	0.25	1.3x10-8	MCTP2	CCL24	I	3	1.6x10-7
rs6705401	maternal	2q33.3	G	0.05	-0.2	0.04	1.0x10-5	PARD3B	IFNγ	I	2	4.8x10-8
rs10493034	meternal	1P31.1s	A	0.12	0.13	0.03	8.2x10-5	near NFIA	IL-4	I	3	4.6x10-8
Abbreviations: gen: genetics; chr: chromosomal region; A1: tested allele; MAF: minor allele frequency; set: dataset; M: mothers; I: infants; N pop: number of homogeneous populations included in the meta-analysis (maximum 4)

## Sheet: S9_Table
Table S9. Combined effects of maternal-fetal SNPs in linear regression models
								combined: maternal SNP						combined: fetal SNP
SIM		SNP		locus		lowest P genetics		beta		SE		p-value		beta		SE		p-value
sIL2RA		rs12327057		near ADCYAP1		fetala		-0.02		0.08		NS		-0.37		0.08		7.3x10-6
CCL17		rs75885714		PLCL2		fetala		-0.05		0.06		NS		-0.44		0.05		4.8x10-15
CCL23		rs1003645		CCL23		fetala		0.02		0.03		NS		-0.53		0.03		7.5x10-63
CCL15		rs854625		CCL15		fetala		-0.05		0.04		NS		0.37		0.05		2.4x10-14
CXCL11		rs3921		CXCL9-10-11		fetala		-0.01		0.03		NS		0.19		0.03		3.3x10-12
CXCL6		rs16850073		CXCL6		fetala		0.02		0.02		NS		0.07		0.02		1.3x10-5
CCL21		rs41272321		ACKR4		fetala		-0.04		0.03		NS		-0.13		0.03		4.6x10-6
CCL17		rs2228467		ACKR2		fetala		-0.11		0.08		NS		0.5		0.08		2.3x10-10
IL-4		rs74331971		FBXO25-TDRP		fetala		0.04		0.05		NS		-0.22		0.06		6.1x10-5
sIL2RA		rs12778662		IL2R		maternalb		0.64		0.12		4.4x10-8		-0.12		0.13		NS
IL1-α		rs1562064		near SMAD1		maternalb		-0.63		0.15		1.5x10-5		-0.03		0.15		NS
CCL24		rs72751339		MCTP2		maternalb		-1.1		0.25		9.2x10-6		-0.03		0.25		NS
CXCL5		rs34642455		CYP3A4		maternalb		-1.73		0.38		6.0x10-6		-0.18		0.44		NS
a Linear regression models adjusted for plate, paternal age, paternal educational atteinment, number of live births, maternal age, maternal educational atteinment, number of prenatal visits, gestational days, maternal weight, neonatal age hours,offspring gender, neonatal TSH, neonatal birth year, month of birth, birth type, fetal 10 ancestry coordinates, offspring ASD outcome status, maternal SNP…
